# Supplementary material for: Skeletal Muscle Volume Is an Independent Predictor of Survival after Sorafenib Treatment Failure for Hepatocellular Carcinoma
Source: Cancers (Basel). 2021 May 7;13(9):2247. doi: 10.3390/cancers13092247 (PMC8124673; doi:10.3390/cancers13092247)
Supplement: Supplementary file 1 [file cancers-13-02247-s001.zip]

Archive with 9 entries (9 files):
- Fig S1.TIF
- Fig S2.TIF
- Fig S3.TIF
- Fig S4.TIF
- Table S1.TIF
- Table S2.TIF
- Table S3.TIF
- Table S4.TIF
- Table S5.TIF
